# Supplementary material for: Gastric Helicobacter suis Infection Partially Protects against Neurotoxicity in A 6-OHDA Parkinson’s Disease Mouse Model
Source: Int J Mol Sci. 2021 Oct 20;22(21):11328. doi: 10.3390/ijms222111328 (PMC8582972; doi:10.3390/ijms222111328)
Supplement: Supplementary file 1 [file ijms-22-11328-s001.zip]

Archive with 1 entries (1 files):
- ijms-1402556-revised si.pdf
